# Supplementary material for: Epidemiological trends and comparative forecasting models of human brucellosis in inner mongolia autonomous region, mainland China, 2004–2024
Source: PLoS Negl Trop Dis. 2026 Jul 16;20(7):e0014439. doi: 10.1371/journal.pntd.0014439 (PMC13375022; doi:10.1371/journal.pntd.0014439)
Supplement: S1 Table — (XLSX) [file pntd.0014439.s004.xlsx]

## Sheet: Sheet1
Supplementary Table 1 Comparison of prediction performance across four key metrics for the SARIMA and Bootstrap models
Metric	SARIMA Model	SARIMA-Bootstrap Model	Improvement
95% CI Average Width (per 100,000)	10.642	1.033	9.302
Actual Value Coverage (%)	91.7	33.3	-0.584
MAE (per 100,000)	1.804	1.084	-0.3995
MdAPE (%)	34.62	18.02	-0.4796
MAPE (%)	33.09	21.99	-0.3355
